# Supplementary material for: Viewpoints of pregnant mothers and community health workers on antenatal care in Lweza village, Uganda
Source: PLoS One. 2021 Feb 16;16(2):e0246926. doi: 10.1371/journal.pone.0246926 (PMC7886125; doi:10.1371/journal.pone.0246926)
Supplement: S1 File — This is the deidentified data from this study. (XLSX) [file pone.0246926.s001.xlsx]

## Sheet: Sheet2
Question:	1	2	3	3.1	4	5	6	7		7.1		8	9	10	11	12	13		14	15	15.1	15.2	15.3	16	17	17.1	18	18.1	18.2	19	20	21	22	23	24	25	26	27	28	29	30	31	32	33	34	35	36	37	38
HH 1	a	c	a	b	b	a	e (10)	a		a,c,h		a	b	a	b	d (home)	b		a,l	b	N/A	N/A	N/A	X	a	c	a	Herbs, multivitamins, iron supplement	a, c	5	5	5	5	5	5	5	5	5	5	3	SA	SA	N	SA	A	SA	A	A	SA
HH2	a	c	a	c	c	a	b	a		a,b,c,d		b	a	b	a,b	b	b		a,h,l	b	N/A	N/A	N/A	X	b	N/A	a	Herbs, iron, antimalarials	a,b	4	5	4	4	3	3	3	4	3	3	4	A	A	SA	SA	N	A	A	A	A
HH3	a	c	a	b	c	a	c	a		a,c		b	a	b	c (neighbor)	a	a		a,c,e,j,l	b	N/A	N/A	N/A	X	a	c	a	Vitamins, appetite increasing drugs, iron	a	5	5	5	5	4	4	3	5	4	5	5	SA	SA	SA	SA	SA	SA	SA	SA	SA
HH4	a	c	a	a	c	a	e	a		a,c,d		b	b	a	e	b	a		a,e,f	b	N/A	N/A	N/A	X	a	c (she felt she lost her appetite)	a	Herbs, iron	a,c	2	5	2	4	5	5	4	4	3	4	5	A	SA	SA	SA	A	A	A	A	D
HH5	a	c	a	d	b	a	d	a		d		b	a	b	e	b	a		c,d,e	a	Child (baby) was over crying whole night. Never got enough sleep.	a	a	a	a	c	a	Folic acid tablets	a	4	5	5	3	3	2	5	5	2	4	5	SA	SA	SA	A	SA	SA	SA	SA	D
HH6	a	c	a	b	b	a	d	a		c		a	b	a	e	c	b		a,c,f,j, avoid alcohol, exercise, do light work, get enough sleep	a	I was young when I got pregnant. I was 16 years old and I did not get the good life I expected after delivering and I felt disappointed.	b	N/A	a	b	N/A	a	Antimalarial, iron, treatment for UTI	a	3	3	3	4	4	4	4	4	5	4	0	A	SA	SA	SA	SA	SA	A	A	D
HH7	a	c	a	b	a	a	d	a		d		a	a	c	e	b	b		a,c,e,h	b	N/A	N/A	N/A	a	b	N/A	a	Herbs and iron to increase blood level	a,e (herbs)	4	4	3	3	3	2	1	3	3	4	3	A	SA	SA	A	A	SA	A	SA	A
HH8	a	c	a	b	a	a	d	a		c		b	b	a	e	b	a		a,c,e	b	N/A	N/A	N/A	a	a	a	a	Herbs, iron	a,c,d	5	5	5	4	5	5	5	5	4	4	5	SA	SA	SA	SA	A	SA	SA	SA	A
HH9	a	c	a	b	a	a	d	a		c		a	b	c	a,b	a	b		a,g,h	b	N/A	N/A	N/A	a	a	c	a	iron	a	3	5	4	5	3	3	3	2	2	4	2	A	SA	A	A	A	A	SA	N	A
HH10	a	c	a	a	a	a	e (10)	a		c,d		b	b	a (never)	N/A	b	b		a,b,e,l	a	My first born died. I was badly affected.	a	a	a	a	a,c	a	Iron, drugs to improve appetite, herbs	a,c	5	5	3	5	5	5	5	5	5	5	0	SA	SA	SA	SA	SA	SA	SA	SA	SA
HH11	a	b	a	a	c	a	c	a		a,c		a	b	b	e	a	b		a,c,g	a	I was young when I got my first born. My parents were not happy since I was still a student and young. My parents sent me away from home.	b	N/A	a	a	a,c	a	Antimalarial, pannadol (fever/pain reducer)	a	4	4	3	5	4	4	3	5	5	4	0	SA	SA	SA	SA	SA	SA	A	SA	SA
HH12	a	c	a	c	d	a	a	a		d		b	a	c	e	b	a		a,e,j	b	N/A	N/A	N/A	a	b	N/A	a	iron, meds for weakness	a	5	5	5	5	4	5	5	5	4	5	5	SA	SA	D	D	SA	SA	SA	SA	D
HH13	a	c	a	a	d	a	d	a		c,d		b	a	b	e	b	b		a,b,e,g	a	My last baby died.	a	c	a	a	c	a	Iron, antimalarials, herbs	a,b	5	5	3	5	5	5	5	5	5	5	5	SA	SA	SA	SA	SA	SA	SA	SA	SA
HH14	a	c	a	b	a	a	c	a		c		b	b	c	e	a	a		f,j,l	b	N/A	N/A	N/A	a	a	c	a	Herbs, iron, deworming tablets	a,b	0	5	5	5	5	5	2	5	5	5	3	D	A	A	A	SA	SA	A	SA	D
HH15	a	b	a	b	d	a	b	a		c		a	b	b	e	a	b		a,b,e,j	a	The father of my first born did not take care for me. I was so stressed.	a	a (my mom helped me)	a	a	a,c	a	Iron, herbs	a,c	4	4	5	4	5	5	5	5	4	5	4	SA	SA	SA	A	SA	SA	A	SA	A
HH16	a	c	a	c	c	a	c	a		a,b,c		b	b	b	a	d, home	b		a,b,j,l	b	N/A	N/A	N/A	a	a	a,d	a	Iron	a	4	5	3	5	5	5	4	5	2	0	4	SA	SA	N	SA	SA	SA	SA	SA	A
HH17	a	b	a	a	a	a	b	a		a,c		a	b	b	e	a	a		a,j,l	a	I wanted to have a baby girl and my husband wanted a baby boy. So when I had a baby boy, I never liked him. But later I liked my baby boy.	b	N/A	a	b	N/A	a	Herbs, Iron, anti-malarials	a,c	5	5	5	5	5	5	5	5	5	5	5	SA	SA	SA	SA	SA	SA	D	SA	SA
HH18	a	c	a	b	c	a	c	a		a,b,d		c	a	b	a	b	b		a,c,e,g,h, having enough rest	b	N/A	N/A	N/A	a	a	c	a	Anti-malaria, Iron	a	3	4	2	4	3	4	0	4	2	3	4	A	A	D	A	A	SA	D	SA	D
HH19	a	b	a	b	a	a	c	a		b,c,d		a	b	a	b	a	a		a,g	b	N/A	N/A	N/A	a	a	c	a	Iron, anti-malarials, herbs	a,b	3	4	2	4	5	5	1	5	5	5	5	A	SA	SA	SA	SA	A	A	SA	A
HH20	a	b	a	b	f (seventh day adventist)	a	a	a		a,c		b	a	b	a	a	b		a,c,d, exercising	b	N/A	N/A	N/A	b	a	a,d	a	Anti-malarial, folic acid, herbs	a,b	4	4	1	4	5	4	1	3	1	1	3	SA	SA	A	SA	A	SA	A	SA	N
HH21	a	b	a	c	f (seventh day adventist)	a	a	a		c		b	b	a (she is currently pregnant)	a	a	b		a (I have attended the talk once)	b- first pregnancy 5 months along	N/A	N/A	N/A	a	b	N/A	a	anti-malarial, panadol, folic acid, herbs	a,b	5	0	0	0	1	0	1	2	0	0	4	A	D	D	D	A	D	D	A	D
HH022	a	c	a	b	b	a	c	a		d,e		a	b	b	b	a	b		a,c,h,j	b	N/A	N/A	N/A	a	a	a,c	a	herbs, iron	a,c	3	4	0	4	5	5	5	5	5	5	5	A	A	SD	A	A	SA	SA	SA	D
HH023	a	c	a	c	d	a	b	a		c		c	a	b	a	a	a		a,b,c,f, not to stress one self, to have enough rest	b	N/A	N/A	N/A	a	a	d,e	a	Folic acid, antibotics for infection	a	5	4	3	4	3	4	3	5	4	2	5	A	SA	D	SA	A	SA	A	A	A
HH024	a	b	a	b	d	a	b	a		c		a	b	b	e	a	b		d,g,h,j	b	N/A	N/A	N/A	a	a	a,c	a	Herbs, iron	a,b	3	5	5	5	4	5	4	5	4	4	4	A	A	A	A	D	A	A	A	A
HH025	a	c	b	N/A	c	a	a	a		c		b	a	b	e	a	b		c,j	a	I wanted a baby girl, but I got a baby boy	a	a (They told me all children are the same)	a	a	c	a	Iron, anti-malarial	a	4	3	0	5	5	5	0	0	2	5	5	A	A	D	A	A	A	D	D	D
HH026	a	c	a	b	b	a	e (8)	a		d		b	a	a	a	b	b		a,b,e,g,j	b	N/A	N/A	N/A	a	a	a,c	a	Anti-malarial, iron	a	5	5	5	5	5	5	2	5	5	5	5	SA	SA	A	SA	A	SA	A	SA	A
HH027	a	b	a	b	d	a	b	a		c		a	a	b	a	a	b		a,b,e,j	b	N/A	N/A	N/A	a	a	c	a	Iron, anti-malarial, herbs	a,b	3	4	0	5	5	4	5	3	3	2	4	SA	SA	D	SA	SA	SA	SA	SA	SA
HH028	a	c	a	b	a	a	d	a		c,d		b	a	a	e	a	b		e,f,l	b	N/A	N/A	N/A	a	a	a,c	a	Iron, calcium	a	5	5	5	4	5	5	0	5	0	0	5	A	SA	SA	SA	SA	SA	D	SA	D
HH029	a	c	a	b	a	a	c	a		d		c	a	a	e	b	b		a,d,e,h	a	After my c-section, I got a dislocation in my hip joint for 5 months	a	c	b	a	a	a	Anti-malarial, iron, herbs	a,b	3	1	4	5	5	2	4	5	5	4	5	SA	D	A	SA	A	D	SA	SA	SA
HH030	a	c	a	b	c	a	c	a		c		c	a	c	a	b	a		a,b,f,l	b	N/A	N/A	N/A	a	a	a	a	Folic acid, iron	a	5	5	0	5	3	5	2	5	3	5	5	A	A	D	A	A	A	A	A	A
HH031	a	c	a	d	a	a	d	a		c,d		c	a	b	a	b	b		a,f,h	a	My first born got a brain damage	a	c	a	b	N/A	a	Folic acid, anti-malarial	a	5	5	4	5	5	2	4	5	3	5	4	SA	SA	A	SA	A	SA	A	SA	N
HH032	a	c	a	b	b	a	e	a		c,d		a	a	c	e	b	b		a,h,l, stay active	b	N/A	N/A	N/A	a	b	N/A	a	Anti-malarials, iron, herbs	a,b	5	5	0	5	5	5	5	5	0	0	5	SA	SA	D	A	SA	SA	SA	SA	D
HH033	a	c	a	b	b	a	e	a		c		b	b	a, zero	N/A	a	b for other pregn		a,c,h.j	a	My husband never escorted me to hospital when I went to deliver. He never took care of me. I only deliver baby boy. Now I have four boys.	b	N/A	b	a	a,c	a	Herbs, vitamins, pain killers, antimalaria	a,c	3	5	2	4	5	5	5	2	5	2	1	D	A	D	A	A	SA	SA	D	A
HH034	a	c	a	b	b	a	e	a		c,h		a	b	b	e	a	d		g,k,l	b	N/A	N/A	N/A	a	a	c	a	Herbs, deworming tablets, iron, antimalarial drugs	a,b	2	5	0	3	3	1	0	5	4	1	3	D	A	D	A	D	D	D	A	D
HH035	a	c	a	b	a	a	d	a		c		a	a	b	a	a	b		a,b,c,g	b	N/A	N/A	N/A	a	a	c	a	Herbs, iron, vitamins, antimalaria	a,b	4	5	5	5	5	4	5	5	5	5	5	A	A	A	A	A	N	A	SA	A
HH036	a	c	a	b	b	a	b	a		c		c	b	b	e	a	b		a,g,h,l	a	I wanted a baby girl and I got a baby boy. I felt bad.	b	N/A	a	b	N/A	a	Herbs, iron, folic acid	a	3	3	3	4	5	5	2	3	2	1	4	A	A	SA	A	D	SA	A	A	A
HH037	a	c	a	b	a	a	c	a		a,c,d		a	a	b	a	a	b		a,h	a	At home, I never had money to buy items to use at home and for my baby. No food. So I was stressed.	b	N/A	a	a	a,d	a	Herbs, antimalarial	a,b	5	5	5	5	5	5	5	5	5	5	5	A	A	SA	SA	SA	SA	SA	SA	SA
HH038	a	c	a	b	d	a	c	a		d		a	b	b	b	b	b		a,c,f,h, avoid hard work	a	My husband nevr gave me help after delivering the baby	a	a	a	a	c	a	Herbs, iron, antimalarial, vaccines	a,c	3	5	0	5	5	4	5	5	5	5	5	A	A	D	A	A	SA	SA	A	A
HH039	a	c	b	N/A	c	a	c	a		c		b	a	c	e	b	b		a,h,l, avoiding worries	a	We never had foods to help us buy items for our baby	b	N/A	a	a	a,d	a	Antimalarial, iron, deworming	a	5	5	2	5	5	5	3	5	5	3	4	A	A	D	A	A	A	A	A	A
HH040	a	c	a	b	f (seventh day adventist)	a	e	a		d		b	a	b	a	b	b		a,h, avoid hard work	a	My husband got some wrong information that the pregnancy was not his. So he thought the baby was not his. He even had refused to give me money to go for antenatal.	b	N/A	a	b	N/A	a	antimalarial, iron, herbs	a,b	3	5	4	5	5	5	4	5	5	5	5	SA	SA	A	SA	A	SA	A	SA	SA
HH041	a	c	a	a	c	a	e	a		c		a (16)	b	a	b	a	b		a,b,g	a	Lack of money to cater for me and my baby	b	N/A	a	b	lack of money	a	antimalrial, dewormers	a	3	3	2	3	5	5	5	5	5	4	3	A	SA	D	SA	SA	SA	SA	SA	SA
HH042	a	b	a	a	d	a	a	b		N/A		b	b	a (first pregnancy, not yet gone for anc)	N/A	a	N/A		N/A	b	N/A	N/A	N/A	a	a	c	a	Herbs	c	0	0	0	0	3	0	0	0	0	0	N/A	N/A	N/A	N/A	N/A	N/A	N/A	N/A	N/A	N/A
HH043	a	c	a	b	c	a	b	a		c,e		b	a	b	a	b	b		a,b,c,e	a	We had no money when we got our first child so I was very depressed. The condition worsened and my kid even died.	b	N/A	a	a	a,d	a	Panadol, Iron tablets, anti-malarial drugs	a	4	5	5	3	5	4	5	5	5	3	4	SA	SA	SA	A	SA	SA	SA	SA	A
HH044	a	c	a	b	c	a	c	a		a,b,c		b	a	a (2)	a	a	b		a,e,f,j	a	I lost my first child.	a	a	a	a	a,c,e	a	Iron tablets, anti-malarial, deworms, herbs	a,b	3	3	3	5	5	5	0	4	5	3	4	A	A	D	SA	SA	A	D	SA	A
HH045	a	b	a	b	a	a	a	a		c,I (friend)		a (18)	a	a (2)	a (boyfriend)	a	b		a,j,l	a	She got a miscarriage (abortion). She lost the baby.	a	a,b	b	a	c	b	N/A	N/A	2	2	3	4	1	3	4	5	3	2	N/A	A	D	D	A	A	A	D	A	A
HH046	a	c	a	a	a	a	e (10+)	a		c		a (16)	a	b	e	a	b		a,e	b	N/A	N/A	N/A	a	a	a	a	Iron, appetite drugs, herbs	a,b	4	4	3	5	5	5	0	4	3	2	5	D	A	D	A	A	A	D	A	D
HH047	a	c	a	a	a	a	e	a		a,c,d		a	b	b	e	a	b		a,b,c,e	b	N/A	N/A	N/A	a	a	a,c	a	Herbs, others	a,b	3	5	0	2	3	5	5	4	5	4	5	A	A	D	A	A	A	A	N	A
HH048	a	a	a	a	d	a	b	a		b,d		a	b	b	a	b	b		N/A	b	N/A	N/A	N/A	a	a	c	a	Big and brown, I don’t know the name	a	4	5	2	5	4	5	0	5	2	2	5	D	A	D	A	A	A	D	A	D
HH049	a	c	a	b	a	a	c	a		d,i (radio)		a	b	a	e	b	b		They never taught at the private hospitals	b	N/A	N/A	N/A	a	a	c	a	Anti-malarial and iron	a	5	5	5	5	5	5	0	5	5	0	3	A	A	A	SA	D	A	D	A	D
HH050	a	c	b	N/A	b	a	b	a		b,d		a	a	b	e	b	b		a,c,h, no worries	b	N/A	N/A	N/A	a	a	c	a	Iron, anti-malarial, herbs	a,b	3	5	3	5	3	5	2	3	0	3	5	D	A	D	A	A	A	D	A	A
HH051	a	b	b	N/A	c	a	a	a		a,c		a	a	b	b	a	b		d,g	b	N/A	N/A	N/A	a	b (no funds)	N/A	a	Iron, anti-malarial	a	2	3	0	2	5	5	2	3	2	2	3	D	D	D	A	A	A	D	A	D
HH052	a	c	a	a	c	a	e	a		b,c		a	b	b	a	a	a		a,c,e	b	N/A	N/A	N/A	a	a	c	a	Pannadol, iron, others	a	4	4	1	4	3	5	2	4	2	2	3	D	D	D	A	A	D	D	A	D
HH053	a	b	a	a	c	a	c	a		c		b	b	c	e	a	d (long distance)		a,b,j	a	My husband abandned me and my children keep falling sick	b	N/A	a	a	a	a	Dewormer, iron, anti-malarial	a	3	3	2	4	4	4	0	4	4	3	4	D	D	D	A	A	A	D	A	D
HH054	a	c	a	a	c	a	e	a		c		a	b	b	e	b	a		a,f,g,h,j	a	I only deliver baby boys. I want to get a baby girl.	b	N/A	a	a	a	a	iron, anti-malarials	a	4	5	5	5	5	5	5	5	3	3	3	A	A	A	A	SA	SA	SA	SA	D
HH055	a	c	a	b	d	a	a	a		a,d		c	a	a	e	b	a		a,b,h,l	a	After one week I was feeling pain and the health workers said I might have been injured during child delivery	a	c	a	a	a,d	a	Iron, anti-malarial	a	5	5	5	5	4	5	5	5	3	4	5	SA	SA	SA	SA	A	A	SA	SA	D
HH056	a	c	a	a	a	a	c	a		c,d		b	b	a	N/A	d (home)	b		a,g	b	N/A	N/A	N/A	a	a	c	a	Iron, tetanus	a	3	3	4	5	5	5	4	5	0	3	5	A	A	A	A	A	A	A	A	D
HH057	a	c	a	a	c	a	d	a		a,c,d		a (16)	b	b	b	b	b		a,c	b	N/A	N/A	N/A	a	a	a	a	Iron, meds for heartburn, infction gail, herbs	a,c	5	5	4	3	5	5	0	5	4	0	5
HH058	a	c	a	a	b	a	e	a		a,c		a (14)	b	c	e	a	b		a,f	b	N/A	N/A	N/A	a	a	c	a	Iron, dewormers, herbs	a,b	5	5	5	5	5	5	5	5	2	5	5
HH059	a	c	a	b	b	a	e (7)	a		c		a	a	b	a	d (home)	b		a,l	a	Lack of funds to buy food and also to take care of one's self	b	N/A	a	a	a	a	Iron, antimalarial, herbs	a,b	5	5	4	5	5	5	4	5	5	5	5
HH060	a	c	a	b	b	a	e	a		c		a	b	b	b	a	b		a,f,h,l	a	I got a cesearean section for my last baby something I never expected. All the 4 pregnancies I had I had natural deliveries.	a	c	b	a	c	a	Iron, anti-malarials, pain killers	a	5	5	5	5	4	5	4	5	4	4	4
HH061	a	b	a	a	a	a	b	a		c,e		b	b	b	e	a	b		c,e,h	b	N/A	N/A	N/A	a	b	N/A	a	anti-malarial, iron, herbs	a,b	0	5	4	5	5	5	4	5	4	5	5
HH062	a	c	a	b	b	a	d	a		a,c		b	b	b	e	a	b		a,e,f,g,j	a	I wanted a baby girl and got a baby boy. So I felt badly.	b	N/A	a	a	a,c	a	Iron, anti-malarials, herbs	a,e	5	5	5	5	5	5	5	5	5	5	5
HH063	a	c	a	a	b	a	e	a		c,d,h		a (15)	b	a	e	a	b		a,j	a	Failure to get enough food and nutritious food	b	N/A	a	a	c	a	Anti-malarial, iron	a	5	5	5	5	5	5	5	5	5	4	5
HH064	a	b	a	b	f (seventh day adventist)	a	b	a		a,c		a	b	a	e	c	b		a,b,c,e,f,j,l	a	I was young and dropped out of school when I got my first pregnancy. So I felt bad when I got a baby and I was out of school.	a	a	a	b	N/A	a	Anti-malarial, iron, herbs, tetanus	a,b	3	5	5	5	4	5	1	5	5	0	4
HH065	a	b	a	b	a	a	a	a		c		a (18)	b	b	a	a	b		b,e	b	N/A	N/A	N/A	a	a	a,d	a	Herbs, anti-malarial, iron	a,e	3	1	5	2	5	2	5	5	1	5	4
HH066	a	b	a	b	d	a	a	a		a,d		b	a	b	e	b	b		a,j	b	N/A	N/A	N/A	a	a	a	a	Anti-malarial, dewormin, iron	a	2	2	0	2	5	5	0	5	5	0	5
HH067	a	c	a	a	d	a	e	a		c		b	a	a (3 times, had miscarriage)	a	a	b		a,e,g	b	N/A	N/A	N/A	a	a	c	a	iron, anti-malarial, herbs	a,b	3	5	1	5	5	5	2	3	5	4	5
HH068	a	c	a	b	b	a	e	a		a,c,e,h		c	a	b	e	b	b		e,g,j,l	b	N/A	N/A	N/A	a	a	c	a	iron, anti-malarial	a	4	4	5	5	5	5	4	5	5	5	5
HH069	a	c	a	a	a	a	e (7)	a		d,h		a (16)	b	c	b	b	b		a,l, dress code	b	N/A	N/A	N/A	a	a	a	a	herbs, vitamins, vaccines	a,b	5	5	0	5	5	5	5	5	5	4	5
HH070	a	c	a	a	c	a	e	a		c		a (18)	b	b	b	a	b		g,h.l	b	N/A	N/A	N/A	a	a	a,c	a	Iron, anti-malaria drugs, herbs	a,b	3	5	5	5	5	5	5	5	5	5	5
HH071	a	c	a	b	d	a	d	a		c		a (15)	b	b	e	a	c		e,g,j	a	My baby died and I went through a lot of pain.	a	a	a	a	c	a	Dewormer, anti-mlarial, iron, herbs	a	3	4	1	4	3	3	0	5	4	3	2
HH072	a	b	a	b	d	a	c	a		a,b,c,h		b	a	b	e	a	a		a,c,e,f,j	b	N/A	N/A	N/A	a	a	a,c	a	Herbs, anti-malarial, iron	a,b,c	3	3	4	5	3	5	1	5	2	5	5
HH073	a	c	a	b	b	a	d	a		a,b,c		a (18)	b	b	b	a	b		a,b,c,e	a	I got a baby boy yet I wanted to have a baby girl.	a	a	a	a	a,d	a	Herbs, iron, anti-malarial, energy pills	a,c	5	5	2	5	5	4	4	5	5	4	5
HH074	a	c	a	a	d	a	b	a		a,c,i		b	a	b	a	a	b		a,j	a	I delivered when I had a student health workers attending to me. So when I delivered, I got torn up in my private parts to the extent I was taken to theater for operation. So my life was not good. I was not happy.	a	c	a	a	a,c	a	tetanus, iron	a	5	5	5	5	5	5	5	5	5	5	5
HH075	a	c	a	b	b	a	e	a		a,c,d,h		a	b	b	e	b	b		a,c,e,g	a	Prolonged labor process which affected my baby and my health. I felt sick. I even got a wound after my last born.	a	c	a	b	N/A	a	Herbs, iron, anti-malarial	a,b	3	5	0	5	5	2	0	4	0	4	3
HH076	a	c	a	a	c	a	d	a		c		a (18)	a	b	e	a	b		a,b,e,j	b	N/A	N/A	N/A	a	a	a,c	a	Deworming, iron, herbs	a	2	5	4	5	5	4	5	5	0	4	5
HH077	a	b	a	b	a	a	b	a		d		b	b	b	e	b	a		c,f,l, dress code	b	N/A	N/A	N/A	a	a	c	a	anti-malarial, iron, tetanus, herbs	a,b	2	5	1	5	2	1	5	5	4	5	5
HH078	a	a	a	b	a	a	a	a		a,c		a (18)	a	b	b	a	a		d,e,j,l	b	N/A	N/A	N/A	a	a	d	a	anti-malarial, pannadol, iron, herbs	a,b	4	3	2	3	4	3	4	4	4	3	4
HH079	a	c	a	b	b	a	d	a		a,d		a (18)	b	b	a	b	a		a,e,c, avoiding hard labor, dress code	b	N/A	N/A	N/A	a	a	c	a	anti-malarial, iron, herbs	a,b	4	4	5	5	5	4	2	4	3	3	4
HH080	a	c	a	a	d	a	d	a		c,e		a (18)	b	b	a	a	a		c,e,g	b	N/A	N/A	N/A	a	a	a,c	a	iron, anti-malarial, pannadol, herbs	a,b,c	3	4	1	4	5	5	3	5	0	0	1
HH081	a	c	a	a	d	a	e	a		c,d		a (15)	b	b	e	b	a		a,e,j	b	N/A	N/A	N/A	a	b	N/A	a	Iron, tetanus	a	4	4	4	5	4	5	5	5	3	0	5
HH082	a	c	a	a	c	a	c	a		c		a (16)	b	c	e	a	a		a,l	b	N/A	N/A	N/A	a	a	c	a	Iron, pannadol, herbs	a,b	2	2	4	4	3	3	3	3	3	3	4
HH083	a	c	a	b	b	a	b	a		d		a (16)	b	b	e	b	a		a,b,c,e	b	N/A	N/A	N/A	a	a	a,d	a	Iron, anti-malarial, drugs for cough, herbs	a,b	5	5	5	5	5	4	3	5	4	3	4
HH084	a	c	a	b	c	a	b	a		b,c		c	b	b	e	a	b		e,g,h,j	b	N/A	N/A	N/A	a	b	N/A	a	Iron, anti-malarial, tetanus injections, herbs	a,b	4	5	5	5	3	3	5	5	0	4	5
HH085	a	c	a	a	d	a	e	a		c		a (15)	a	c	a	c	d (long distance)		a,e	a	My husband used to work from long distance and I never had help with my baby.	a	a	b	b	N/A	a	Anti-malarial, iron, herbs	a,b	4	5	5	5	5	5	0	5	4	4	3
HH086	a	b	a	c	d	a	a	a		a,b,d,g		b	a	a	e	b	a		N/A	N/A	N/A	N/A	N/A	a	a	c,d	a	Iron, folic acid, tetanus, vitamins, herbs, anti-malaria, meds for weakness	a,b,c	3	0	0	1	4	0	0	4	3	0	N/A
HH087	a	c	a	b	d	a	d	a		c		b	a	c	a	a	b		h,l	b	N/A	N/A	N/A	a	a	c	a	Iron, anti-malarials	a	5	5	5	5	5	5	5	5	3	2	5
HH088	a	c	a	b	a	a	c	a		c,d		b	b	b	e	a	b		a,b,g,l	b	N/A	N/A	N/A	a	a	a,d	a	Iron, anti-malarial	a	5	4	3	5	5	5	5	5	3	0	5
HH089	a	b	a	b	b	a	b	a		a		a	b	a	a	b	b		a, exercising	b	N/A	N/A	N/A	a	a	a,c,d	a	Anti-malarial, iron	a	5	5	5	5	5	5	3	5	1	2	5
HH090	a	c	a	a	a	a	e	a		a,d		a	a	b	e	b	b		b,c,e	b	N/A	N/A	N/A	b	a	a,c	a	Herbs, iron, vitamins, dewormers, anti-malrials	a,b	5	5	3	5	5	5	2	5	2	0	5
HH091	a	c	a	a	a	a	c	a		c,h		a (15)	b	a	e	c	b		a,e,g,j	b	N/A	N/A	N/A	a	a	c	a	Herbs, anti-malarials, iron	a,b	5	5	5	5	5	5	5	5	5	5	3
HH092	a	c	a	a	d	a	b	a		c,d		a (16)	b	b	e	b	a		a,f,j, exercising	a	I never got any support from the father of my first born	a	a- I went to my parents and they bailed me out	a	a	a,c	a	Anti-malrial, iron, herbs	a,b	2	5	5	3	5	5	5	4	2	4	3
HH093	a	c	a	b	f (seventh day adventist)	a	b	a		c		b	b	b	a	a	a		c,e,j	b	N/A	N/A	N/A	a	a	N/A	a	Iron, syphillis treatment, anti-malarials, herbs	a,c	4	4	3	4	3	3	2	5	2	2	4
HH094	a	b	a	b	a	a	c	a		c		b	a	a	a	a	b		a,c,e	b	N/A	N/A	N/A	a	a	a,c	a	iron, anti-malarial	a	4	5	0	5	5	4	0	5	5	0	5
HH095	a	c	a	a	a	a	e	a		d		b	a	b	e	b	b		a,b,e	b	N/A	N/A	N/A	a	b	N/A	a	iron, anti-malarials	a	4	5	0	5	5	5	0	5	3	4	5
HH096	a	b	b	N/A	a	a	c	a		c		a	a	b	a	N/A	N/A		N/A	N/A	N/A	N/A	N/A	a	a	a	a	iron, anti-malarial, herbs	a	3	5	0	5	5	5	5	5	5	5	5
HH097	a	c	a	a	a	a	e	a		c,h		a (17)	a	a	e	a	b		g,h	a	Poverty	b	N/A	a	a	c	a	anti-malarial, herbs	a,b	2	4	4	5	5	5	3	5	3	1	4
HH098	a	c	a	a	c	a	e	a		c		b	b	a	e	a	a		a,c	b	N/A	N/A	N/A	a	a	c	a	Iron, tetanus, food supplements	a	4	5	0	5	5	5	5	5	3	4	5
HH099	a	c	a	a	a	a	c	a		c		a (15)	b	c	e	b	c		a,b,f	b	N/A	N/A	N/A	a	a	c	a	iron, vitamins, antimalaria drugs	a	5	5	1	5	5	5	4	5	3	3	4
HH100	a	c	a	a	a	a	d	a		c		a (16)	b	a	e	a	b		a,e,h	a	Lack of support from the father of the baby	b	N/A	a	a	a,c	a	iron, herbs	a,b	4	5	2	5	4	4	4	5	3	3	3
[truncated: 2 more columns]

## Sheet: Sheet1
Question:	Question:	Question:	Question:	Question:	Question:	Question:	Question:	Question:	Question:	Question:	Question:	Question:	Question:	Question:	Question:	Question:	Question:	Question:	Question:	Question:	Question:	HH022	HH023	HH024	HH025	HH026	HH027	HH028	HH029	HH030	HH031	HH032	HH033	HH034	HH035	HH036	HH037	HH038	HH039	HH040	HH041	HH042	HH043	HH044	HH045	HH046	HH047	HH048	HH049
1	a	a	a	a	a	a	a	a	a	a	a	a	a	a	a	a	a	a	a	a	a	a	a	a	a	a	a	a	a	a	a	a	a	a	a	a	a	a	a	a	a	a	a	a	a	a	a	a	a
2	c	c	c	c	c	c	c	c	c	c	b	c	c	c	b	c	b	c	b	b	b	c	c	b	c	c	b	c	c	c	c	c	c	c	c	c	c	c	c	c	c	b	c	c	b	c	c	a	c
3	a	a	a	a	a	a	a	a	a	a	a	a	a	a	a	a	a	a	a	a	a	a	a	a	b	a	a	a	a	a	a	a	a	a	a	a	a	a	b	a	a	a	a	a	a	a	a	a	a
3.1	b	c	b	a	d	b	b	b	b	a	a	c	a	b	b	c	a	b	b	b	c	b	c	b	N/A	b	b	b	b	b	d	b	b	b	b	b	b	b	N/A	b	a	a	b	b	b	a	a	a	b
4	b	c	c	c	b	b	a	a	a	a	c	d	d	a	d	c	a	c	a	f (seventh day adventist)	f (seventh day adventist)	b	d	d	c	b	d	a	a	c	a	b	b	b	a	b	a	d	c	f (seventh day adventist)	c	d	c	c	a	a	a	d	a
5	a	a	a	a	a	a	a	a	a	a	a	a	a	a	a	a	a	a	a	a	a	a	a	a	a	a	a	a	a	a	a	a	a	a	a	a	a	a	a	a	a	a	a	a	a	a	a	a	a
6	e (10)	b	c	e	d	d	d	d	d	e (10)	c	a	d	c	b	c	b	c	c	a	a	c	b	b	a	e (8)	b	d	c	c	d	e	e	e	d	b	c	c	c	e	e	a	b	c	a	e (10+)	e	b	c
7	a	a	a	a	a	a	a	a	a	a	a	a	a	a	a	a	a	a	a	a	a	a	a	a	a	a	a	a	a	a	a	a	a	a	a	a	a	a	a	a	a	b	a	a	a	a	a	a	a
7.1	a,c,h	a,b,c,d	a,c	a,c,d	d	c	d	c	c	c,d	a,c	d	c,d	c	c	a,b,c	a,c	a,b,d	b,c,d	a,c	c	d,e	c	c	c	d	c	c,d	d	c	c,d	c,d	c	c,h	c	c	a,c,d	d	c	d	c	N/A	c,e	a,b,c	c,I (friend)	c	a,c,d	b,d	d,i (radio)
8	a	b	b	b	b	a	a	b	a	b	a	b	b	b	a	b	a	c	a	b	b	a	c	a	b	b	a	b	c	c	c	a	b	a	a	c	a	a	b	b	a (16)	b	b	b	a (18)	a (16)	a	a	a
9	b	a	a	b	a	b	a	b	b	b	b	a	a	b	b	b	b	a	b	a	b	b	a	b	a	a	a	a	a	a	a	a	b	b	a	b	a	b	a	a	b	b	a	a	a	a	b	b	b
10	a	b	b	a	b	a	c	a	c	a (never)	b	c	b	c	b	b	b	b	a	b	a (she is currently pregnant)	b	b	b	b	a	b	a	a	c	b	c	a, zero	b	b	b	b	b	c	b	a	a (first pregnancy, not yet gone for anc)	b	a (2)	a (2)	b	b	b	a
11	b	a,b	c (neighbor)	e	e	e	e	e	a,b	N/A	e	e	e	e	e	a	e	a	b	a	a	b	a	e	e	a	a	e	e	a	a	e	N/A	e	a	e	a	b	e	a	b	N/A	a	a	a (boyfriend)	e	e	a	e
12	d (home)	b	a	b	b	c	b	b	a	b	a	b	b	a	a	d, home	a	b	a	a	a	a	a	a	a	b	a	a	b	b	b	b	a	a	a	a	a	b	b	b	a	a	b	a	a	a	a	b	b
13	b	b	a	a	a	b	b	a	b	b	b	a	b	a	b	b	a	b	a	b	b	b	a	b	b	b	b	b	b	a	b	b	b for other pregn	d	b	b	b	b	b	b	b	N/A	b	b	b	b	b	b	b
14	a,l	a,h,l	a,c,e,j,l	a,e,f	c,d,e	a,c,f,j, avoid alcohol, exercise, do light work, get enough sleep	a,c,e,h	a,c,e	a,g,h	a,b,e,l	a,c,g	a,e,j	a,b,e,g	f,j,l	a,b,e,j	a,b,j,l	a,j,l	a,c,e,g,h, having enough rest	a,g	a,c,d, exercising	a (I have attended the talk once)	a,c,h,j	a,b,c,f, not to stress one self, to have enough rest	d,g,h,j	c,j	a,b,e,g,j	a,b,e,j	e,f,l	a,d,e,h	a,b,f,l	a,f,h	a,h,l, stay active	a,c,h.j	g,k,l	a,b,c,g	a,g,h,l	a,h	a,c,f,h, avoid hard work	a,h,l, avoiding worries	a,h, avoid hard work	a,b,g	N/A	a,b,c,e	a,e,f,j	a,j,l	a,e	a,b,c,e	N/A	They never taught at the private hospitals
15	b	b	b	b	a	a	b	b	b	a	a	b	a	b	a	b	a	b	b	b	b- first pregnancy 5 months along	b	b	b	a	b	b	b	a	b	a	b	a	b	b	a	a	a	a	a	a	b	a	a	a	b	b	b	b
15.1	N/A	N/A	N/A	N/A	Child (baby) was over crying whole night. Never got enough sleep.	I was young when I got pregnant. I was 16 years old and I did not get the good life I expected after delivering and I felt disappointed.	N/A	N/A	N/A	My first born died. I was badly affected.	I was young when I got my first born. My parents were not happy since I was still a student and young. My parents sent me away from home.	N/A	My last baby died.	N/A	The father of my first born did not take care for me. I was so stressed.	N/A	I wanted to have a baby girl and my husband wanted a baby boy. So when I had a baby boy, I never liked him. But later I liked my baby boy.	N/A	N/A	N/A	N/A	N/A	N/A	N/A	I wanted a baby girl, but I got a baby boy	N/A	N/A	N/A	After my c-section, I got a dislocation in my hip joint for 5 months	N/A	My first born got a brain damage	N/A	My husband never escorted me to hospital when I went to deliver. He never took care of me. I only deliver baby boy. Now I have four boys.	N/A	N/A	I wanted a baby girl and I got a baby boy. I felt bad.	At home, I never had money to buy items to use at home and for my baby. No food. So I was stressed.	My husband nevr gave me help after delivering the baby	We never had foods to help us buy items for our baby	My husband got some wrong information that the pregnancy was not his. So he thought the baby was not his. He even had refused to give me money to go for antenatal.	Lack of money to cater for me and my baby	N/A	We had no money when we got our first child so I was very depressed. The condition worsened and my kid even died.	I lost my first child.	She got a miscarriage (abortion). She lost the baby.	N/A	N/A	N/A	N/A
15.2	N/A	N/A	N/A	N/A	a	b	N/A	N/A	N/A	a	b	N/A	a	N/A	a	N/A	b	N/A	N/A	N/A	N/A	N/A	N/A	N/A	a	N/A	N/A	N/A	a	N/A	a	N/A	b	N/A	N/A	b	b	a	b	b	b	N/A	b	a	a	N/A	N/A	N/A	N/A
15.3	N/A	N/A	N/A	N/A	a	N/A	N/A	N/A	N/A	a	N/A	N/A	c	N/A	a (my mom helped me)	N/A	N/A	N/A	N/A	N/A	N/A	N/A	N/A	N/A	a (They told me all children are the same)	N/A	N/A	N/A	c	N/A	c	N/A	N/A	N/A	N/A	N/A	N/A	a	N/A	N/A	N/A	N/A	N/A	a	a,b	N/A	N/A	N/A	N/A
16	X	X	X	X	a	a	a	a	a	a	a	a	a	a	a	a	a	a	a	b	a	a	a	a	a	a	a	a	b	a	a	a	b	a	a	a	a	a	a	a	a	a	a	a	b	a	a	a	a
17	a	b	a	a	a	b	b	a	a	a	a	b	a	a	a	a	b	a	a	a	b	a	a	a	a	a	a	a	a	a	b	b	a	a	a	b	a	a	a	b	b	a	a	a	a	a	a	a	a
17.1	c	N/A	c	c (she felt she lost her appetite)	c	N/A	N/A	a	c	a,c	a,c	N/A	c	c	a,c	a,d	N/A	c	c	a,d	N/A	a,c	d,e	a,c	c	a,c	c	a,c	a	a	N/A	N/A	a,c	c	c	N/A	a,d	c	a,d	N/A	lack of money	c	a,d	a,c,e	c	a	a,c	c	c
18	a	a	a	a	a	a	a	a	a	a	a	a	a	a	a	a	a	a	a	a	a	a	a	a	a	a	a	a	a	a	a	a	a	a	a	a	a	a	a	a	a	a	a	a	b	a	a	a	a
18.1	Herbs, multivitamins, iron supplement	Herbs, iron, antimalarials	Vitamins, appetite increasing drugs, iron	Herbs, iron	Folic acid tablets	Antimalarial, iron, treatment for UTI	Herbs and iron to increase blood level	Herbs, iron	iron	Iron, drugs to improve appetite, herbs	Antimalarial, pannadol (fever/pain reducer)	iron, meds for weakness	Iron, antimalarials, herbs	Herbs, iron, deworming tablets	Iron, herbs	Iron	Herbs, Iron, anti-malarials	Anti-malaria, Iron	Iron, anti-malarials, herbs	Anti-malarial, folic acid, herbs	anti-malarial, panadol, folic acid, herbs	herbs, iron	Folic acid, antibotics for infection	Herbs, iron	Iron, anti-malarial	Anti-malarial, iron	Iron, anti-malarial, herbs	Iron, calcium	Anti-malarial, iron, herbs	Folic acid, iron	Folic acid, anti-malarial	Anti-malarials, iron, herbs	Herbs, vitamins, pain killers, antimalaria	Herbs, deworming tablets, iron, antimalarial drugs	Herbs, iron, vitamins, antimalaria	Herbs, iron, folic acid	Herbs, antimalarial	Herbs, iron, antimalarial, vaccines	Antimalarial, iron, deworming	antimalarial, iron, herbs	antimalrial, dewormers	Herbs	Panadol, Iron tablets, anti-malarial drugs	Iron tablets, anti-malarial, deworms, herbs	N/A	Iron, appetite drugs, herbs	Herbs, others	Big and brown, I don’t know the name	Anti-malarial and iron
18.2	a, c	a,b	a	a,c	a	a	a,e (herbs)	a,c,d	a	a,c	a	a	a,b	a,b	a,c	a	a,c	a	a,b	a,b	a,b	a,c	a	a,b	a	a	a,b	a	a,b	a	a	a,b	a,c	a,b	a,b	a	a,b	a,c	a	a,b	a	c	a	a,b	N/A	a,b	a,b	a	a
19	5	4	5	2	4	3	4	5	3	5	4	5	5	0	4	4	5	3	3	4	5	3	5	3	4	5	3	5	3	5	5	5	3	2	4	3	5	3	5	3	3	0	4	3	2	4	3	4	5
20	5	5	5	5	5	3	4	5	5	5	4	5	5	5	4	5	5	4	4	4	0	4	4	5	3	5	4	5	1	5	5	5	5	5	5	3	5	5	5	5	3	0	5	3	2	4	5	5	5
21	5	4	5	2	5	3	3	5	4	3	3	5	3	5	5	3	5	2	2	1	0	0	3	5	0	5	0	5	4	0	4	0	2	0	5	3	5	0	2	4	2	0	5	3	3	3	0	2	5
22	5	4	5	4	3	4	3	4	5	5	5	5	5	5	4	5	5	4	4	4	0	4	4	5	5	5	5	4	5	5	5	5	4	3	5	4	5	5	5	5	3	0	3	5	4	5	2	5	5
23	5	3	4	5	3	4	3	5	3	5	4	4	5	5	5	5	5	3	5	5	1	5	3	4	5	5	5	5	5	3	5	5	5	3	5	5	5	5	5	5	5	3	5	5	1	5	3	4	5
24	5	3	4	5	2	4	2	5	3	5	4	5	5	5	5	5	5	4	5	4	0	5	4	5	5	5	4	5	2	5	2	5	5	1	4	5	5	4	5	5	5	0	4	5	3	5	5	5	5
25	5	3	3	4	5	4	1	5	3	5	3	5	5	2	5	4	5	0	1	1	1	5	3	4	0	2	5	0	4	2	4	5	5	0	5	2	5	5	3	4	5	0	5	0	4	0	5	0	0
26	5	4	5	4	5	4	3	5	2	5	5	5	5	5	5	5	5	4	5	3	2	5	5	5	0	5	3	5	5	5	5	5	2	5	5	3	5	5	5	5	5	0	5	4	5	4	4	5	5
27	5	3	4	3	2	5	3	4	2	5	5	4	5	5	4	2	5	2	5	1	0	5	4	4	2	5	3	0	5	3	3	0	5	4	5	2	5	5	5	5	5	0	5	5	3	3	5	2	5
28	5	3	5	4	4	4	4	4	4	5	4	5	5	5	5	0	5	3	5	1	0	5	2	4	5	5	2	0	4	5	5	0	2	1	5	1	5	5	3	5	4	0	3	3	2	2	4	2	0
29	3	4	5	5	5	0	3	5	2	0	0	5	5	3	4	4	5	4	5	3	4	5	5	4	5	5	4	5	5	5	4	5	1	3	5	4	5	5	4	5	3	N/A	4	4	N/A	5	5	5	3
30	SA	A	SA	A	SA	A	A	SA	A	SA	SA	SA	SA	D	SA	SA	SA	A	A	SA	A	A	A	A	A	SA	SA	A	SA	A	SA	SA	D	D	A	A	A	A	A	SA	A	N/A	SA	A	A	D	A	D	A
31	SA	A	SA	SA	SA	SA	SA	SA	SA	SA	SA	SA	SA	A	SA	SA	SA	A	SA	SA	D	A	SA	A	A	SA	SA	SA	D	A	SA	SA	A	A	A	A	A	A	A	SA	SA	N/A	SA	A	D	A	A	A	A
32	N	SA	SA	SA	SA	SA	SA	SA	A	SA	SA	D	SA	A	SA	N	SA	D	SA	A	D	SD	D	A	D	A	D	SA	A	D	A	D	D	D	A	SA	SA	D	D	A	D	N/A	SA	D	D	D	D	D	A
33	SA	SA	SA	SA	A	SA	A	SA	A	SA	SA	D	SA	A	A	SA	SA	A	SA	SA	D	A	SA	A	A	SA	SA	SA	SA	A	SA	A	A	A	A	A	SA	A	A	SA	SA	N/A	A	SA	A	A	A	A	SA
34	A	N	SA	A	SA	SA	A	A	A	SA	SA	SA	SA	SA	SA	SA	SA	A	SA	A	A	A	A	D	A	A	SA	SA	A	A	A	SA	A	D	A	D	SA	A	A	A	SA	N/A	SA	SA	A	A	A	A	D
35	SA	A	SA	A	SA	SA	SA	SA	A	SA	SA	SA	SA	SA	SA	SA	SA	SA	A	SA	D	SA	SA	A	A	SA	SA	SA	D	A	SA	SA	SA	D	N	SA	SA	SA	A	SA	SA	N/A	SA	A	A	A	A	A	A
36	A	A	SA	A	SA	A	A	SA	SA	SA	A	SA	SA	A	A	SA	D	D	A	A	D	SA	A	A	D	A	SA	D	SA	A	A	SA	SA	D	A	A	SA	SA	A	A	SA	N/A	SA	D	D	D	A	D	D
37	A	A	SA	A	SA	A	SA	SA	N	SA	SA	SA	SA	SA	SA	SA	SA	SA	SA	SA	A	SA	A	A	D	SA	SA	SA	SA	A	SA	SA	D	A	SA	A	SA	A	A	SA	SA	N/A	SA	SA	A	A	N	A	A
38	SA	A	SA	D	D	D	A	A	A	SA	SA	D	SA	D	A	A	SA	D	A	N	D	D	A	A	D	A	SA	D	SA	A	N	D	A	D	A	A	SA	A	A	SA	SA	N/A	A	A	A	D	A	D	D
39	SA	A	SA	A	D	D	SA	A	A	SA	D	D	SA	A	SA	SD	SA	A	A	SA	D	A	A	A	D	D	SA	D	SA	A	SA	D	A	D	A	A	SA	A	D	A	SA	N/A	A	A	D	D	D	D	A
40	A	SA	SA	SA	SA	D	A	SA	D	SD	SD	SA	SA	A	D	SA	SA	SA	SA	A	N/A	SA	SA	A	SA	SA	SA	SA	SA	A	SA	SA	D	D	SA	N	SA	A	A	SA	N	N/A	A	A	N/A	A	A	SA	A
[truncated: 51 more columns]
